# Supplementary material for: Serum Vitamin D and Vitamin D Receptor Gene Polymorphism in Mycosis Fungoides Patients: A Case Control Study
Source: PLoS One. 2016 Jun 23;11(6):e0158014. doi: 10.1371/journal.pone.0158014 (PMC4919068; doi:10.1371/journal.pone.0158014)
Supplement: S1 Table — (XLSX) [file pone.0158014.s001.xlsx]

## Sheet: Sheet1
Cases	Vitamin D level	FokI	TaqI	BsmI	Extent	Stage	Duration	Phototype	Sex	Age	Clinical variant
case 1	29.427	3	2	1	0.08	1a	3	IV	M	35	Classic MF
case 2	16.623	2	1	2	0.2	1b	4	IV	M	14	Hypopig MF
case 3	14.218	1	1	3	0.4	1b	32	IV	F	66	Classic MF
case 4	21.865	3	1	2	0.5	1b	1.5	V	M	55	Classic MF
case 5	5.2552	1	3	2	0.9	1b	5	V	M	55	Classic MF
case 6	8.9762	2	2	2	0.4	1b	1	III	M	30	Classic MF
case 7	20.115	2	2	3	0.55	1b	4	V	F	55	Classic MF
case 8	8.1155	2	2	1	0.8	1b	4	III	F	37	Classic MF
case 9	33.68	2	2	1	0.1	1a	3	IV	M	13	Hypopig MF
case 10	13.341	2	1	2	0.6	1b	3	III	F	26	Hypopig MF
case 11	15.837	2	2	1	0.45	1b	10	III	F	25	Calssic MF
case 12	16.961	2	2	2	0.9	1b	3	IV	F	25	Calssic MF
case 13	13.248	1	2	2	0.05	1a	6	III	F	62	Calssic MF
case 14	12.375	2	2	2	0.07	1a	4	IV	M	44	Classic MF
case 15	7.4939	1	3	2	0.3	1b	3	III	F	40	Classic MF
case 16	11.945	3	2	3	0.3	1b	0.5	IV	F	56	Calssic MF
case 17	14.953	3	3	3	0.2	1b	7	III	F	50	Classic MF
case 18	15.099	2	3	3	0.25	1b	5	IV	F	35	Hypopig MF
case 19	12.095	2	3	3	0.7	1b	5.5	IV	M	14	Hypopig MF
case 20	15.605	3	3	3	0.3	1b	10	IV	M	35	Hypopig MF
case 21	13.125	1	2	2	0.3	1b	6	IV	M	54	Calssic MF
case 22	9.1705	3	1	1	0.45	1b	4	III	F	40	Classic MF
case 23	18.113	2	3	3	0.5	1b	10	IV	M	42	Classic MF
case 24	12.512	2	1	1	0.5	1b	7	IV	M	32	Hypopig MF
case 25	14.231	2	2	2	0.07	1a	4	III	M	14	Hypopig MF
case 26	20.113	1	1	1	0.3	1b	3	IV	M	25	Hypopig MF
case 27	13.742	2	3	3	0.05	1a	6	V	F	30	Classic MF
case 28	11.762	1	2	2	0.25	1b	10	III	F	35	Classic MF
case 29	15.674	2	2	1	0.45	1b	5	V	F	40	Classic MF
case 30	7.421	3	1	3	0.4	1b	4	III	F	37	Hypopig MF
case 31	16.241	1	2	2	0.1	1a	7	IV	M	61	Classic MF
case 32	13.853	2	2	2	0.5	1b	1.5	IV	M	14	Hypopig MF
case 33	14.456	2	1	1	0.55	1b	8	III	M	42	Classic MF
case 34	8.657	1	3	3	0.4	1b	6	V	F	33	Classic MF
case 35	12.785	2	2	2	0.09	1a	10	III	F	27	Hypopig MF
case 36	10.342	3	1	1	0.7	1b	2	IV	F	52	Classic MF
case 37	14.236	2	2	3	0.6	1b	4	IV	M	25	Hypopig MF
case 38	15.651	1	3	2	0.35	1b	1	III	M	35	Classic MF
case 39	13.236	2	1	1	0.2	1b	5	IV	F	33	Classic MF
case 40	12.789	2	2	2	0.4	1b	7	IV	F	41	Classic MF
case 41	11.654	3	3	3	0.55	1b	9	IV	F	57	Classic MF
case 42	15.764	3	1	1	0.5	1b	3	IV	M	40	Hypopig MF
case 43	20.345	2	2	2	0.75	1b	4	III	M	55	Classic MF
case 44	16.432	3	2	2	0.45	1b	6	IV	M	43	Classic MF
case 45	14.256	2	3	3	0.6	1b	7	IV	M	37	Classic MF
case 46	8.976	3	3	3	0.25	1b	2	IV	F	40	Classic MF
case 47	12.521	2	2	2	0.3	1b	0.5	III	F	24	Classic MF
case 48	13.874	2	3	3	0.8	1b	4	IV	M	35	Classic MF
control 1	12.604	3	2	2
control 2	38.232	3	2	2
control 3	24.259	1	2	3
control 4	22.936	2	1	2
control 5	32.561	2	1	1
control 6	24.943	2	3	2
control 7	34.737	3	3	2
control 8	21.654	3	2	2
control 9	15.471	2	1	2
control 10	33.058	3	1	1
control 11	19.4	2	3	3
control 12	37.478	3	3	3
control 13	34.9	3	3	3
control 14	32.836	3	3	3
control 15	23.669	3	3	3
control 16	17.046	2	3	3
control 17	17.642	3	1	2
control 18	26.559	3	3	2
control 19	9.2895	2	3	3
control 20	17.597	2	1	2
control 21	19	3	3	3
control 22	14.32	2	2	3
control 23	17.441	3	1	1
control 24	8.3413	2	2	1
control 25	20.554	2	3	3
control 26	10.447	2	3	3
control 27	13.388	2	2	2
control 28	20	2	3	3
control 29	16	2	2	2
control 30	28.378	3	1	2
control 31	24.615	3	3	3
control 32	11.367	3	1	2
control 33	21.239	2	1	2
control 34	22.677	3	2	2
control 35	27.174	2	2	2
control 36	11.4	2	2	2
control 37	48.971	2	1	3
control 38	50.333	3	3	3
control 39	30.143	2	3	2
control 40	90.07	1	2	2
control 41	80	2	3	2
control 42	9.0243	2	3	2
control 43	26.161	3	1	1
control 44	22.563	2	2	3
control 45	25.654	2	2	3
		KEY
	Wild	1
	Hetero	2
	Homo	3
